# Supplementary material for: ﻿A new species of Lecanodiaspis Targioni Tozzetti, 1869 (Hemiptera, Coccoidea, Lecanodiaspididae), with an updated checklist of the false pit scales of China
Source: Zookeys. 2025 Jun 6;1240:219–38. doi: 10.3897/zookeys.1240.148728 (PMC12166383; doi:10.3897/zookeys.1240.148728)
Supplement: XML Treatment for Lecanodiaspis [file zookeys.1240.148728-treatment1.xml]

<!DOCTYPE tp:taxon-treatment
  PUBLIC "-//TaxonX//DTD Taxonomic Treatment Publishing DTD v0 20100105//EN" "tax-treatment-NSO.dtd">
<tp:taxon-treatment xmlns:tp="http://www.plazi.org/taxpub"><tp:treatment-meta><kwd-group><label>Taxon classification</label><kwd>
                <named-content content-type="kingdom">Animalia</named-content>
              </kwd><kwd>
                <named-content content-type="order">Hemiptera</named-content>
              </kwd><kwd>
                <named-content content-type="family">Lecanodiaspididae</named-content>
              </kwd></kwd-group><mixed-citation publication-type="journal"><person-group><name><surname>Zhang</surname><given-names>Jiangtao</given-names></name><name><surname>Wang</surname><given-names>Keqing</given-names></name><name><surname>Watson</surname><given-names>Gillian W.</given-names></name><name><surname>Liu</surname><given-names>Xingping</given-names></name><name><surname>Wang</surname><given-names>Xubo</given-names></name></person-group><article-title>﻿A new species of <italic><tp:taxon-name><tp:taxon-name-part taxon-name-part-type="genus" reg="Lecanodiaspis">Lecanodiaspis</tp:taxon-name-part></tp:taxon-name></italic> Targioni Tozzetti, 1869 (<tp:taxon-name><tp:taxon-name-part taxon-name-part-type="order">Hemiptera</tp:taxon-name-part></tp:taxon-name>, <tp:taxon-name><tp:taxon-name-part taxon-name-part-type="superfamily">Coccoidea</tp:taxon-name-part></tp:taxon-name>, <tp:taxon-name><tp:taxon-name-part taxon-name-part-type="family">Lecanodiaspididae</tp:taxon-name-part></tp:taxon-name>), with an updated checklist of the false pit scales of China</article-title><source>Zookeys</source><day>06</day><month>06</month><year>2025</year><volume>1240</volume><fpage>219</fpage><lpage>238</lpage><pub-id pub-id-type="doi">10.3897/zookeys.1240.148728</pub-id></mixed-citation></tp:treatment-meta><tp:nomenclature><label>﻿Genus</label><tp:taxon-name>
              <object-id xmlns:xlink="http://www.w3.org/1999/xlink" content-type="arpha" xlink:type="simple">EAF3F9E0-FAFE-528E-A454-EBF8487B480D</object-id>
              <tp:taxon-name-part taxon-name-part-type="genus" reg="Lecanodiaspis">Lecanodiaspis</tp:taxon-name-part>
            </tp:taxon-name><tp:taxon-authority>Targioni Tozzetti, 1869</tp:taxon-authority></tp:nomenclature><tp:treatment-sec sec-type="type species" id="SECID0ENMAC"><title>Type species.</title><p><italic><tp:taxon-name><tp:taxon-name-part taxon-name-part-type="genus" reg="Lecanodiaspis">Lecanodiaspis</tp:taxon-name-part><tp:taxon-name-part taxon-name-part-type="species" reg="sardoa">sardoa</tp:taxon-name-part></tp:taxon-name></italic> Targioni Tozzetti, 1869 by monotypy.</p></tp:treatment-sec><tp:treatment-sec sec-type="Generic diagnosis" id="SECID0E5MAC"><title>Generic diagnosis.</title><p>(adapted and modified from <xref ref-type="bibr" rid="B13">Hodgson 1973</xref>; <xref ref-type="bibr" rid="B18">Kosztarab and Kozár 1988</xref>; <xref ref-type="bibr" rid="B37">Williams and Watson 1990</xref>). Adult female test waxy or papery, enclosing adult and eggs. Adult female subcircular or elliptical. Antennae each normally 7–9-segmented. Legs absent or each 1–5-segmented, without tibio-tarsal sclerosis. Thoracic spiracles each associated with primarily quinquelocular pores that extend into spiracular furrow, terminating at enlarged spiracular setae on body margin; usually with two spiracular setae opposite each anterior spiracle; also with a single spiracular seta present opposite each posterior spiracle, except when posterior spiracular furrow divided, then end of each furrow with a single spiracular seta. Dorsum with cribriform plates normally present in two (rarely four) longitudinal rows. Anal ring bearing 8–10 setae and two or three rows of cone- or nipple-shaped pores; with an arched plate above anal ring. Anal plates each usually triangular, ridged and with two stout setae dorsally, plates normally connected at mid-line. Anal cleft short; anal lobes each with single long apical seta and associated short setae. Dorsum with various disc pores, 8-shaped pores, tubular ducts and setae present. Ventral margin with a line of large 8-shaped pores similar to dorsal pores, a submarginal line of smaller 8-shaped pores, and a sparse band of minute bilocular pores reaching as far medially as an imaginary line formed by antennal bases, coxae and anal plates medially to the 8-shaped pores. Minute simple pores and tubular ducts present throughout ventral surface; multilocular disc pores present around genital opening and more anteriorly; quinquelocular pores present in spiracular furrows, sometimes reduced to small groups near spiracles. Labium 1-segmented, with short terminal setae.</p></tp:treatment-sec><ref-list><ref id="B13"><mixed-citation xmlns:xlink="http://www.w3.org/1999/xlink" xlink:type="simple"><person-group><name name-style="western"><surname>Hodgson</surname><given-names>CJ</given-names></name></person-group> (<year>1973</year>) <article-title>A revision of the <italic><tp:taxon-name><tp:taxon-name-part taxon-name-part-type="genus">Lecanodiaspis</tp:taxon-name-part></tp:taxon-name></italic> Targioni-Tozzetti (<tp:taxon-name><tp:taxon-name-part taxon-name-part-type="suborder">Homoptera</tp:taxon-name-part></tp:taxon-name>: <tp:taxon-name><tp:taxon-name-part taxon-name-part-type="superfamily">Coccoidea</tp:taxon-name-part></tp:taxon-name>) of the Ethiopian region.</article-title><source>Bulletin of the British Museum (Natural History) Entomology</source><volume>27</volume>: <fpage>413</fpage>–<lpage>452</lpage>.</mixed-citation></ref><ref id="B18"><mixed-citation xmlns:xlink="http://www.w3.org/1999/xlink" xlink:type="simple"><person-group><name name-style="western"><surname>Kosztarab</surname><given-names>MP</given-names></name><name name-style="western"><surname>Kozár</surname><given-names>F</given-names></name></person-group> (<year>1988</year>) <source>Scale insects of Central Europe.</source><publisher-name>Akademiai Kiado Budapest</publisher-name>, <publisher-loc>Hungary</publisher-loc>, <size units="page">456 pp</size>. <ext-link xlink:href="10.1007/978-94-009-4045-1" ext-link-type="doi" xlink:type="simple">https://doi.org/10.1007/978-94-009-4045-1</ext-link></mixed-citation></ref><ref id="B37"><mixed-citation xmlns:xlink="http://www.w3.org/1999/xlink" xlink:type="simple"><person-group><name name-style="western"><surname>Williams</surname><given-names>DJ</given-names></name><name name-style="western"><surname>Watson</surname><given-names>GW</given-names></name></person-group> (<year>1990</year>) <source>The Scale Insects of the Tropical South Pacific Region. Pt. 3: The Soft Scales (<tp:taxon-name><tp:taxon-name-part taxon-name-part-type="family">Coccidae</tp:taxon-name-part></tp:taxon-name>) and Other Families.</source><publisher-name>CAB International</publisher-name>, <publisher-loc>Wallingford, UK</publisher-loc>, <size units="page">267 pp</size>.</mixed-citation></ref></ref-list></tp:taxon-treatment>
