# Supplementary material for: ﻿A new species of Lecanodiaspis Targioni Tozzetti, 1869 (Hemiptera, Coccoidea, Lecanodiaspididae), with an updated checklist of the false pit scales of China
Source: Zookeys. 2025 Jun 6;1240:219–38. doi: 10.3897/zookeys.1240.148728 (PMC12166383; doi:10.3897/zookeys.1240.148728)
Supplement: XML Treatment for Lecanodiaspis jiangxiensis [file zookeys.1240.148728-treatment2.xml]

<!DOCTYPE tp:taxon-treatment
  PUBLIC "-//TaxonX//DTD Taxonomic Treatment Publishing DTD v0 20100105//EN" "tax-treatment-NSO.dtd">
<tp:taxon-treatment xmlns:tp="http://www.plazi.org/taxpub"><tp:treatment-meta><kwd-group><label>Taxon classification</label><kwd>
                <named-content content-type="kingdom">Animalia</named-content>
              </kwd><kwd>
                <named-content content-type="order">Hemiptera</named-content>
              </kwd><kwd>
                <named-content content-type="family">Lecanodiaspididae</named-content>
              </kwd></kwd-group><mixed-citation publication-type="journal"><person-group><name><surname>Zhang</surname><given-names>Jiangtao</given-names></name><name><surname>Wang</surname><given-names>Keqing</given-names></name><name><surname>Watson</surname><given-names>Gillian W.</given-names></name><name><surname>Liu</surname><given-names>Xingping</given-names></name><name><surname>Wang</surname><given-names>Xubo</given-names></name></person-group><article-title>﻿A new species of <italic><tp:taxon-name><tp:taxon-name-part taxon-name-part-type="genus" reg="Lecanodiaspis">Lecanodiaspis</tp:taxon-name-part></tp:taxon-name></italic> Targioni Tozzetti, 1869 (<tp:taxon-name><tp:taxon-name-part taxon-name-part-type="order">Hemiptera</tp:taxon-name-part></tp:taxon-name>, <tp:taxon-name><tp:taxon-name-part taxon-name-part-type="superfamily">Coccoidea</tp:taxon-name-part></tp:taxon-name>, <tp:taxon-name><tp:taxon-name-part taxon-name-part-type="family">Lecanodiaspididae</tp:taxon-name-part></tp:taxon-name>), with an updated checklist of the false pit scales of China</article-title><source>Zookeys</source><day>06</day><month>06</month><year>2025</year><volume>1240</volume><fpage>219</fpage><lpage>238</lpage><pub-id pub-id-type="doi">10.3897/zookeys.1240.148728</pub-id></mixed-citation></tp:treatment-meta><tp:nomenclature><label>﻿</label><tp:taxon-name>
              <object-id xmlns:xlink="http://www.w3.org/1999/xlink" content-type="arpha" xlink:type="simple">7A1CDEB6-94A5-5A60-8824-D427F1173969</object-id>
              <tp:taxon-name-part taxon-name-part-type="genus" reg="Lecanodiaspis">Lecanodiaspis</tp:taxon-name-part>
              <tp:taxon-name-part taxon-name-part-type="species" reg="jiangxiensis">jiangxiensis</tp:taxon-name-part>
              <object-id xmlns:xlink="http://www.w3.org/1999/xlink" content-type="zoobank" xlink:type="simple">https://zoobank.org/3ECD91AD-EBAB-402A-98D2-AE3FE3D8A1CD</object-id>
            </tp:taxon-name><tp:taxon-authority>Zhang &amp; Wang</tp:taxon-authority><tp:taxon-status xmlns:xlink="http://www.w3.org/1999/xlink" xlink:type="simple">sp. nov.</tp:taxon-status><xref ref-type="fig" rid="F1">Figs 1</xref><xref ref-type="fig" rid="F2">, 2</xref><xref ref-type="fig" rid="F3">, 3</xref><xref ref-type="fig" rid="F4">, 4</xref><xref ref-type="fig" rid="F5">, 5</xref></tp:nomenclature><tp:treatment-sec sec-type="type material" id="SECID0EOPAC"><title>Type material.</title><p><bold><italic>Holotype</italic></bold>: • Adult ♀ (mounted singly on a slide, <named-content xmlns:xlink="http://www.w3.org/1999/xlink" content-type="dwc:institutional_code" xlink:title="College of Forestry, Jiangxi Agricultural University" xlink:href="http://grbio.org/institution/jiangxi-agricultural-university" xlink:type="simple">CFJAU</named-content>), CHINA: Jiangxi Province, Yichun City, Fengxin County / Zaoxia Town, Niyang Village / (<named-content xmlns:xlink="http://www.w3.org/1999/xlink" content-type="dwc:verbatimCoordinates" xlink:type="simple"><named-content content-type="geo-json" specific-use="{&#34;type&#34;:&#34;Point&#34;,&#34;coordinates&#34;:[115.094444,28.821111]}" id="NCID0EBAAE" xlink:type="simple">28°49'16"N, 115°5'40"E</named-content></named-content>) / on branches of <italic><tp:taxon-name><tp:taxon-name-part taxon-name-part-type="genus" reg="Castanea">Castanea</tp:taxon-name-part><tp:taxon-name-part taxon-name-part-type="species" reg="mollissima">mollissima</tp:taxon-name-part></tp:taxon-name></italic> (<tp:taxon-name><tp:taxon-name-part taxon-name-part-type="family">Fagaceae</tp:taxon-name-part></tp:taxon-name>) /13.vii.2022, coll. Jiangtao Zhang. <bold><italic>Paratypes</italic></bold>: • 13 ♀♀ (including two specimens split into dorsal and ventral surfaces and one damaged specimen lacking anal ring, mounted singly on 13 slides, <named-content xmlns:xlink="http://www.w3.org/1999/xlink" content-type="dwc:institutional_code" xlink:title="College of Forestry, Jiangxi Agricultural University" xlink:href="http://grbio.org/institution/jiangxi-agricultural-university" xlink:type="simple">CFJAU</named-content>), same data as holotype; • 2 ♀♀ (mounted singly on two slides, <abbrev xmlns:xlink="http://www.w3.org/1999/xlink" xlink:title="Insect Collection of the Southwest Forestry University" id="ABBRID0E4AAE" xlink:type="simple">SWFU</abbrev>), same data as holotype.</p></tp:treatment-sec><tp:treatment-sec sec-type="description" id="SECID0EBBAE"><title>Description.</title><p><bold><italic>Appearance of adult female in life</italic></bold> (Fig. <xref ref-type="fig" rid="F1">1</xref>). Rounded to oval, slightly to strongly convex (becoming more convex with age), yellow to brownish-yellow. With a longitudinal medial carina between 8–10 short conical projections, and ~ three longitudinal lateral carinae on each side.</p><fig id="F1" position="float" orientation="portrait"><object-id xmlns:xlink="http://www.w3.org/1999/xlink" content-type="doi" xlink:type="simple">10.3897/zookeys.1240.148728.figure1</object-id><object-id xmlns:xlink="http://www.w3.org/1999/xlink" content-type="arpha" xlink:type="simple">FA2DF2B8-1ED1-5102-A7F9-CF8081E4EADB</object-id><label>Figure 1.</label><caption><p>Adult females of <italic><tp:taxon-name><tp:taxon-name-part taxon-name-part-type="genus" reg="Lecanodiaspis">Lecanodiaspis</tp:taxon-name-part><tp:taxon-name-part taxon-name-part-type="species" reg="jiangxiensis">jiangxiensis</tp:taxon-name-part></tp:taxon-name></italic> Zhang &amp; Wang, sp. nov. on branches of <italic><tp:taxon-name><tp:taxon-name-part taxon-name-part-type="genus" reg="Castanea">Castanea</tp:taxon-name-part><tp:taxon-name-part taxon-name-part-type="species" reg="mollissima">mollissima</tp:taxon-name-part></tp:taxon-name></italic> (<tp:taxon-name><tp:taxon-name-part taxon-name-part-type="family">Fagaceae</tp:taxon-name-part></tp:taxon-name>).</p></caption><graphic xmlns:xlink="http://www.w3.org/1999/xlink" xlink:href="zookeys-1240-219_article-148728__-g001.jpg" position="float" orientation="portrait" xlink:type="simple" id="oo_1346306.jpg"><uri content-type="original_file" xlink:type="simple">https://binary.pensoft.net/fig/1346306</uri></graphic></fig><p><bold><italic>Male test</italic>.</bold> Not seen.</p><p><bold><italic>Slide</italic>-<italic>mounted adult female</italic></bold> (Fig. <xref ref-type="fig" rid="F2">2</xref>) (<italic>n</italic> = 8): Body oval to subcircular, 4.05–4.95 mm long and 3.75–4.70 mm wide.</p><fig id="F2" position="float" orientation="portrait"><object-id xmlns:xlink="http://www.w3.org/1999/xlink" content-type="doi" xlink:type="simple">10.3897/zookeys.1240.148728.figure2</object-id><object-id xmlns:xlink="http://www.w3.org/1999/xlink" content-type="arpha" xlink:type="simple">8654E399-2E52-53F6-B134-BE4578572EF7</object-id><label>Figure 2.</label><caption><p>Adult female of <italic><tp:taxon-name><tp:taxon-name-part taxon-name-part-type="genus" reg="Lecanodiaspis">Lecanodiaspis</tp:taxon-name-part><tp:taxon-name-part taxon-name-part-type="species" reg="jiangxiensis">jiangxiensis</tp:taxon-name-part></tp:taxon-name></italic> Zhang &amp; Wang, sp. nov. <bold>A</bold> antennae <bold>B</bold> spiracle <bold>C</bold> leg <bold>D</bold> labium <bold>E</bold> 5-, 4-, 6-, 7-locular pores <bold>F</bold> ventral tubular duct <bold>G</bold> ventral simple disc pore <bold>H</bold> bilocular pore <bold>I</bold> ventral submedian seta <bold>J</bold> ventral submarginal seta <bold>K</bold> ventral 8-shaped pore <bold>L</bold> ventral flat 8-shaped pore <bold>M</bold> ventral trilocular pore <bold>N</bold> 10-, 8-, 9-, 11-locular pores <bold>O</bold> anal ring, anal plates, arched plate <bold>P</bold> cribriform plate <bold>Q</bold> dorsal tubular duct <bold>R</bold> posterior spiracular seta <bold>S</bold> marginal seta <bold>T</bold> dorsal simple disc pore <bold>U</bold> anterior spiracular setae <bold>V</bold> dorsal small 8-shaped pore <bold>W</bold> dorsal trilocular pore <bold>X</bold> dorsal large 8-shaped pore.</p></caption><graphic xmlns:xlink="http://www.w3.org/1999/xlink" xlink:href="zookeys-1240-219_article-148728__-g002.jpg" position="float" orientation="portrait" xlink:type="simple" id="oo_1346307.jpg"><uri content-type="original_file" xlink:type="simple">https://binary.pensoft.net/fig/1346307</uri></graphic></fig><p><bold><italic>Dorsal surface</italic>. 8-<italic>shaped pores</italic></bold> (Fig. <xref ref-type="fig" rid="F2">2X, V</xref>): Numerous, each pore bent, distributed throughout derm, of two sizes. Larger pores (Fig. <xref ref-type="fig" rid="F2">2X</xref>), each 5–6 μm long, present in a marginal band ~ 2–4 wide, also in irregular clusters on dorsum. Smaller pores (Fig. <xref ref-type="fig" rid="F2">2V</xref>), each 3.5–4.5 μm long, irregularly spaced throughout remainder of derm. Trilocular pores (Fig. <xref ref-type="fig" rid="F2">2W</xref>) occasionally present.</p><p><bold><italic>Simple disc pores</italic></bold> (Fig. <xref ref-type="fig" rid="F2">2T</xref>): Numerous, evenly distributed, each 2–3 μm in diameter.</p><p><bold><italic>Tubular ducts</italic></bold> (Fig. <xref ref-type="fig" rid="F2">2Q</xref>): Numerous, evenly distributed, cylindrical, each 27–36 μm long and 3.5–4.0 μm wide.</p><p><bold><italic>Setae</italic></bold>: Marginal setae (Fig. <xref ref-type="fig" rid="F2">2S</xref>) stiff, spine-like and pointed apically, each with a stout basal socket, 12.5–20.0 μm long. Other short setae rare dorsally, but not shown on Fig. <xref ref-type="fig" rid="F2">2</xref>.</p><p><bold><italic>Spiracular setae</italic></bold> (Figs <xref ref-type="fig" rid="F2">2U, R</xref>, <xref ref-type="fig" rid="F3">3A, B</xref>): Two anterior spiracular setae (Figs <xref ref-type="fig" rid="F2">2U</xref>, <xref ref-type="fig" rid="F3">3A</xref>), subequal in size, 67.5–85.0 μm long and 7.5–10.0 μm wide, both appearing somewhat concave and bladelike at apex. Two posterior spiracular setae present singly, with one at each outer end of bifid posterior spiracular furrow (Figs <xref ref-type="fig" rid="F2">2R</xref>, <xref ref-type="fig" rid="F3">3B</xref>), each seta approximately same length as an anterior spiracular seta.</p><fig id="F3" position="float" orientation="portrait"><object-id xmlns:xlink="http://www.w3.org/1999/xlink" content-type="doi" xlink:type="simple">10.3897/zookeys.1240.148728.figure3</object-id><object-id xmlns:xlink="http://www.w3.org/1999/xlink" content-type="arpha" xlink:type="simple">EC316E87-BDE1-5C18-BA32-59969AE57C0F</object-id><label>Figure 3.</label><caption><p>
                 Spiracular setae of <italic><tp:taxon-name><tp:taxon-name-part taxon-name-part-type="genus" reg="Lecanodiaspis">Lecanodiaspis</tp:taxon-name-part><tp:taxon-name-part taxon-name-part-type="species" reg="jiangxiensis">jiangxiensis</tp:taxon-name-part></tp:taxon-name></italic> Zhang &amp; Wang, sp. nov. <bold>A</bold> two anterior spiracular setae <bold>B</bold> a posterior spiracular seta.</p></caption><graphic xmlns:xlink="http://www.w3.org/1999/xlink" xlink:href="zookeys-1240-219_article-148728__-g003.jpg" position="float" orientation="portrait" xlink:type="simple" id="oo_1346308.jpg"><uri content-type="original_file" xlink:type="simple">https://binary.pensoft.net/fig/1346308</uri></graphic></fig><p><bold><italic>Cribriform plates</italic></bold>: Arranged in two longitudinal rows with four plates in each row. Each plate (Figs <xref ref-type="fig" rid="F2">2P</xref>, <xref ref-type="fig" rid="F4">4</xref>) 67.5–75.0 μm in diameter and bearing 15–32 small conical-like setae, sometimes with two or three small conical setae fused together.</p><fig id="F4" position="float" orientation="portrait"><object-id xmlns:xlink="http://www.w3.org/1999/xlink" content-type="doi" xlink:type="simple">10.3897/zookeys.1240.148728.figure4</object-id><object-id xmlns:xlink="http://www.w3.org/1999/xlink" content-type="arpha" xlink:type="simple">46BC07A5-6265-5A2B-9CC0-6F3EF54658B8</object-id><label>Figure 4.</label><caption><p>Dorsal cribriform plates of <italic><tp:taxon-name><tp:taxon-name-part taxon-name-part-type="genus" reg="Lecanodiaspis">Lecanodiaspis</tp:taxon-name-part><tp:taxon-name-part taxon-name-part-type="species" reg="jiangxiensis">jiangxiensis</tp:taxon-name-part></tp:taxon-name></italic> Zhang &amp; Wang, sp. nov.</p></caption><graphic xmlns:xlink="http://www.w3.org/1999/xlink" xlink:href="zookeys-1240-219_article-148728__-g004.jpg" position="float" orientation="portrait" xlink:type="simple" id="oo_1346309.jpg"><uri content-type="original_file" xlink:type="simple">https://binary.pensoft.net/fig/1346309</uri></graphic></fig><p><bold><italic>Anal ring</italic></bold> (Fig. <xref ref-type="fig" rid="F2">2O</xref>): Elliptical, slightly open at posterior end, 60–75 μm in diameter; bearing 10 long setae (12 setae on one specimen), each seta 142–187 μm long, and with three concentric rows of nipple-like projections.</p><p><bold><italic>Anal plates</italic></bold> (Fig. <xref ref-type="fig" rid="F2">2O</xref>): Narrowly connected at mid-line. Each plate triangular, 150–172 μm long and 125–245 μm wide, wrinkled dorsally and with 3–5 pores; also bearing two fairly stout setae (occasionally with two on one side and three on the other) situated dorsolaterally on posterior half of plate, each seta 20–25 μm long; and with one slender seta on inner margin, 17.5–32.5 μm long, and two short, slender setae at junction of anal lobes, 17.5–20.0 μm long.</p><p><bold><italic>Arched plate</italic></bold> (Fig. <xref ref-type="fig" rid="F2">2O</xref>): Crescent-shaped, 125–150 μm long.</p><p><bold><italic>Anal cleft</italic></bold>: Distinct, 175–300 μm long.</p><p><bold><italic>Anal lobes</italic></bold>: Each lobe slightly rounded, terminating with an approximately apical seta, 75–100 μm long, and 9–14 shorter associated setae, each 15.0–37.5 μm long.</p><p><bold><italic>Ventral surface</italic>. <italic>Antennae</italic></bold> (Fig. <xref ref-type="fig" rid="F2">2A</xref>): Well-developed, each usually 9-segmented (1 specimen with segment IV on one side apparently divided into 2 segments; and another specimen with only 1 complete antenna remaining, reduced to only 5 segments); 365–432 μm long; segment lengths (in μm): I, 42.5–56.5; II, 57.5–75.0; III, 57.5–65.0; IV, 50–65; V, 35.0–52.5; VI, 37.5–47.5; VII, 32.5–41.5; VIII, 22.5–27.5; IX, 13.5–22.5. Setae: segment I without or with one hairlike seta; segment II with one long hairlike seta, one shorter hairlike seta and a sensory pore; segments III, IV, and V each without setae; segment VI usually with one hairlike seta; segments VII and VIII each with a long fleshy seta; and terminal segment (IX) with three long fleshy setae and three or four short slender setae.</p><p><bold><italic>Clypeolabral shield</italic></bold>: 202–220 μm long and 167–200 μm wide.</p><p><bold><italic>Labium</italic></bold> (Fig. <xref ref-type="fig" rid="F2">2D</xref>): Triangular, 82.5–95.0 μm long and 95.0–122.5 μm wide, with five short setae on each side.</p><p><bold><italic>Legs</italic></bold> (Figs <xref ref-type="fig" rid="F2">2C</xref>, <xref ref-type="fig" rid="F5">5</xref>): Reduced, fused and irregularly shaped (Fig. <xref ref-type="fig" rid="F5">5</xref>), 2–4-segmented, each leg 37.5–80.0 μm long; each leg usually with one short seta present at base, sometimes leg apices with claw remnants, occasionally tarsal digitules present (found only on 1 hind leg).</p><fig id="F5" position="float" orientation="portrait"><object-id xmlns:xlink="http://www.w3.org/1999/xlink" content-type="doi" xlink:type="simple">10.3897/zookeys.1240.148728.figure5</object-id><object-id xmlns:xlink="http://www.w3.org/1999/xlink" content-type="arpha" xlink:type="simple">84AEAEC7-38A0-52AC-8974-D1FA1C58A176</object-id><label>Figure 5.</label><caption><p>Legs of <italic><tp:taxon-name><tp:taxon-name-part taxon-name-part-type="genus" reg="Lecanodiaspis">Lecanodiaspis</tp:taxon-name-part><tp:taxon-name-part taxon-name-part-type="species" reg="jiangxiensis">jiangxiensis</tp:taxon-name-part></tp:taxon-name></italic> Zhang &amp; Wang, sp. nov.</p></caption><graphic xmlns:xlink="http://www.w3.org/1999/xlink" xlink:href="zookeys-1240-219_article-148728__-g005.jpg" position="float" orientation="portrait" xlink:type="simple" id="oo_1346310.jpg"><uri content-type="original_file" xlink:type="simple">https://binary.pensoft.net/fig/1346310</uri></graphic></fig><p><bold><italic>Spiracles</italic></bold> (Fig. <xref ref-type="fig" rid="F2">2B</xref>): Anterior spiracles each 82.5–100.0 μm long and 70.0–92.5 μm wide; posterior pair approximately same size. Each anterior spiracle with 3–14 quinquelocular pores in heavily sclerotized area above peritreme; each posterior spiracle with 5–12 quinquelocular pores in similar position. Spiracular furrows containing primarily quinquelocular pores (Fig. <xref ref-type="fig" rid="F2">2E</xref>), each 3.5–4.5 μm in diameter, and a few 4-, 6- or 7-locular pores (Fig. <xref ref-type="fig" rid="F2">2E</xref>) spaced throughout furrows.</p><p><bold>8-<italic>shaped pores</italic></bold> (Fig. <xref ref-type="fig" rid="F2">2K, L</xref>): Two sizes of 8 shaped pores present on venter. Larger pores (Fig. <xref ref-type="fig" rid="F2">2K</xref>), each 5.5–6.5 μm long, bent, present in a narrow marginal band ~ 1–3 pores wide. Smaller, flat 8-shaped pores (Fig. <xref ref-type="fig" rid="F2">2L</xref>), each 4.5–5.0 μm long, forming a narrow submarginal band three or four pores wide just inside marginal pore band. Trilocular pores (Fig. <xref ref-type="fig" rid="F2">2M</xref>) occasionally present in this band.</p><p><bold><italic>Bilocular pores</italic></bold> (Fig. <xref ref-type="fig" rid="F2">2H</xref>): Each 2.0–2.5 μm long, present in submarginal band, reaching posteriorly almost as far as anal lobes.</p><p><bold><italic>Simple disc pores</italic></bold> (Fig. <xref ref-type="fig" rid="F2">2G</xref>): Each 2–3 μm in diameter, less numerous than those dorsally.</p><p><bold><italic>Multilocular disc pores</italic></bold> (Fig. <xref ref-type="fig" rid="F2">2N</xref>): Primarily each with ten loculi (occasionally 8, 9, 11 loculi), each 6.5–8.0 μm in diameter, pores usually arranged in six transverse segmental bands across abdomen and one transverse band across cephalothorax; sometimes a few pores present also near mesothoracic leg and on prothorax.</p><p><bold><italic>Tubular ducts</italic></bold>: Slightly narrower than those on dorsum (Fig. <xref ref-type="fig" rid="F2">2F</xref>), each 32.5–41.0 μm long and 3.0–3.5 μm wide, mainly present on margin. Smaller ducts present posterior to vulvar opening.</p><p><bold><italic>Setae</italic></bold>: With 17–29 slender setae just anterior to vulvar opening, mostly each 7.5–17.5 μm long, but with one pair much longer, each 125–142 μm long. A pair of slender submedian setae (Fig. <xref ref-type="fig" rid="F2">2I</xref>), each 32.5–75.0 μm long, present on most abdominal segments, also extending to the head. Often with a more-or-less well-defined row of short, stout submarginal setae (Fig. <xref ref-type="fig" rid="F2">2J</xref>), each 10.0–12.5 μm long, associated with submarginal band of flat 8-shaped pores.</p><p><bold><italic>Microspines</italic></bold>: Present on inner margins of anal lobes; smaller microspines numerous mid-ventrally on posterior half of abdomen, microspines not shown on Fig. <xref ref-type="fig" rid="F2">2</xref>.</p></tp:treatment-sec><tp:treatment-sec sec-type="remarks" id="SECID0EETAE"><title>Remarks.</title><p><italic><tp:taxon-name><tp:taxon-name-part taxon-name-part-type="genus" reg="Lecanodiaspis">Lecanodiaspis</tp:taxon-name-part><tp:taxon-name-part taxon-name-part-type="species" reg="jiangxiensis">jiangxiensis</tp:taxon-name-part></tp:taxon-name></italic> sp. nov. is similar to <italic><tp:taxon-name><tp:taxon-name-part taxon-name-part-type="genus" reg="Lecanodiaspis">L.</tp:taxon-name-part><tp:taxon-name-part taxon-name-part-type="species" reg="pasaniae">pasaniae</tp:taxon-name-part></tp:taxon-name></italic> (Borchsenius, 1960) in having the posterior spiracular furrow branched and in feeding on <tp:taxon-name><tp:taxon-name-part taxon-name-part-type="family">Fagaceae</tp:taxon-name-part></tp:taxon-name>. However, <italic><tp:taxon-name><tp:taxon-name-part taxon-name-part-type="genus" reg="Lecanodiaspis">L.</tp:taxon-name-part><tp:taxon-name-part taxon-name-part-type="species" reg="jiangxiensis">jiangxiensis</tp:taxon-name-part></tp:taxon-name></italic> differs from <italic><tp:taxon-name><tp:taxon-name-part taxon-name-part-type="genus" reg="Lecanodiaspis">L.</tp:taxon-name-part><tp:taxon-name-part taxon-name-part-type="species" reg="pasaniae">pasaniae</tp:taxon-name-part></tp:taxon-name></italic> (character states for the latter given in parentheses) by having: (i) cribriform plates present in two longitudinal rows (absent); (ii) legs present, three pairs (absent, or only the prothoracic legs present); (iii) terminal antennal segment with three fleshy and three or four slender setae (with ~ three fleshy and six slender setae).</p></tp:treatment-sec><tp:treatment-sec sec-type="etymology" id="SECID0E2UAE"><title>Etymology.</title><p>The species epithet is formed from the name of the type locality, Jiangxi, combined with the Latin suffix “-<italic>ensis</italic>”, meaning “from”.</p></tp:treatment-sec></tp:taxon-treatment>
